# Supplementary material for: Impact of Foliar Application of ZnO and Fe3O4 Nanoparticles on Seed Yield and Physio-Biochemical Parameters of Cucumber (Cucumis sativus L.) Seed under Open Field and Protected Environment vis a vis during Seed Germination
Source: Plants (Basel). 2022 Nov 23;11(23):3211. doi: 10.3390/plants11233211 (PMC9738616; doi:10.3390/plants11233211)
Supplement: Supplementary file 1 [file plants-11-03211-s001.zip]

Archive with 1 entries (1 files):
- plants-2004592-supplementary.pdf
